# Supplementary material for: Integrated metabolomics and transcriptome analysis on flavonoid biosynthesis in safflower (Carthamus tinctorius L.) under MeJA treatment
Source: BMC Plant Biol. 2020 Jul 29;20:353. doi: 10.1186/s12870-020-02554-6 (PMC7391820; doi:10.1186/s12870-020-02554-6)
Supplement: Supplementary file 1 — Additional file 1: Table S1. List of the 209 metabolites detected in safflower samples and OPLS-DA results. Two hundred nine flavonoid metabolites details were listed in the table. CK represent treatment without MeJA, M-MeJA represent treatment with MeJA. Three biological repeats were made in the experiment. Table S2. Extract of the 35 metabolites significantly different between MeJA and non-treated materials. CK represents treatment without MeJA. Three biological replicates were used in the experiment. Table S3. Details of the transcripts belonging to the flavonoid biosynthesis which were significantly different after MeJa treatment. M-CK represent treatment without MeJA, M-MeJA represent treatment with MeJA. Table S4. List of primers used for RT-PCR and promoter cloning experiments. [file 12870_2020_2554_MOESM1_ESM.xlsx]

## Sheet: Supplementary Table 1
Supplementary Table 1 List of the 209 metabolites detected in safflower samples and OPLS-DA results.
Index	Compounds	Class	M-CK1	M-CK2	M-CK3	M-MeJA1	M-MeJA2	M-MeJA3	VIP	Fold_Change	LogFC
MWS4046	Hydroxysafflor yellow A	Quinone chalcone	9	9	9	1830000	2040000	3800000	4.79571	284074	18.1159
pma0214	methylQuercetin O-hexoside	Flavonol	4470000	4060000	4260000	4050000	5180000	5440000	0.366409	1.14699	0.197853
pma0249	Selgin 5-O-hexoside	Flavone	1670000	2090000	1480000	2570000	2380000	4170000	0.887477	1.74046	0.799467
pma0253	O-methylChrysoeriol 5-O-hexoside	Flavone	736000	944000	831000	1270000	1160000	1510000	0.868423	1.5691	0.649934
pma0359	Tricin 5-O-acetylglucoside	Flavone	46700	78500	104000	62400	98500	87000	0.207469	1.08159	0.113151
pma0724	Naringenin C-hexoside	Flavone C-glycosides	62900	77400	68500	78800	73800	69300	0.220721	1.06274	0.087788
pma0760	Selgin O-malonylhexoside	Flavone	392000	356000	224000	231000	235000	305000	0.427933	0.79321	-0.334225
pma0787	Quercetin-3-(6''-malonyl)-Glucoside	Flavonol	134000	141000	92000	123000	150000	182000	0.46726	1.23978	0.310086
pma0791	Naringenin O-malonylhexoside	Flavanone	8220000	8320000	6850000	5660000	5700000	6790000	0.617948	0.775973	-0.365922
pma0795	Tricetin O-malonylhexoside	Flavone	2870000	2090000	1520000	1290000	1510000	1510000	0.69776	0.665123	-0.588306
pma0825	Chrysin O-malonylhexoside	Flavone	113000	149000	128000	9	9	9	4.19622	6.92308e-05	-13.8182
pma1087	C-pentosyl-C-hexosyl-apigenin	Flavone C-glycosides	52300	55000	43000	77500	51300	96100	0.692118	1.49634	0.581439
pma1108	Apigenin C-glucoside	Flavone C-glycosides	1990000	2840000	2340000	1900000	1910000	2750000	0.214875	0.914923	-0.128277
pma1116	Kaempferide	Flavonol	485000	231000	319000	180000	130000	211000	0.982963	0.503382	-0.990275
pma1590	Peonidin O-hexoside	Anthocyanins	152000	153000	130000	169000	173000	388000	0.712743	1.67816	0.746881
pma2088	Quercetin-3,4'-O-di-beta-glucopyranoside	Flavonol	11800000	12900000	10500000	47800000	40200000	50300000	1.58086	3.92898	1.97415
pma3443	Tricin 7-O-acetylglucoside	Flavone	56100	74200	59200	13600	21600	21400	1.46815	0.298681	-1.74332
pma6254	C-hexosyl-apigenin O-caffeoylhexoside	Flavone C-glycosides	59400	66000	75400	225000	183000	205000	1.42424	3.05279	1.61013
pma6371	di-C,C-hexosyl-luteolin	Flavone C-glycosides	90500	112000	103000	147000	106000	188000	0.666752	1.44354	0.529606
pma6496	Luteolin 6-C-glucoside	Flavone C-glycosides	506000	569000	356000	219000	198000	294000	1.05901	0.496855	-1.0091
pma6515	C-hexosyl-chrysin O-feruloylhexoside	Flavone C-glycosides	747000	641000	669000	502000	465000	482000	0.786654	0.704424	-0.505484
pma6516	C-hexosyl-apigenin O-hexosyl-O-hexoside	Flavone C-glycosides	12300000	11300000	10000000	8270000	7590000	8330000	0.744242	0.71994	-0.47405
pma6558	Velutin	Flavone	7720	9110	7060	2540	3640	4230	1.20035	0.435747	-1.19844
pma6638	O-methylChrysoeriol 7-O-hexoside	Flavone	1600000	1500000	1420000	1840000	1880000	2100000	0.654283	1.28761	0.364696
pma6639	Isorhamnetin O-hexoside	Flavonol	400000	501000	380000	667000	597000	746000	0.873098	1.56909	0.649925
pma6647	C-hexosyl-chrysoeriol O-hexoside	Flavone C-glycosides	633000	696000	557000	579000	488000	561000	0.417073	0.863203	-0.212229
pmb0322	3’,4’,5’-Tricetin O-rutinoside	Flavone	98000	87000	102000	70100	59600	56500	0.868618	0.64878	-0.624198
pmb0358	Selgin O-hexosyl-O-hexoside	Flavone	62200	47300	62400	171000	108000	180000	1.28514	2.67016	1.41692
pmb0541	Cyanidin 3-O-glucosyl-malonylglucoside	Anthocyanins	99400	98800	130000	106000	128000	104000	0.0919488	1.02986	0.042448
pmb0542	Cyanidin 3-O-malonylhexoside	Anthocyanins	400000	420000	348000	354000	377000	783000	0.355822	1.29623	0.374325
pmb0545	Rosinidin O-hexoside	Anthocyanins	152000	124000	117000	173000	99300	284000	0.435945	1.41552	0.501334
pmb0550	Cyanidin 3-O-glucoside (Kuromanin)	Anthocyanins	732000	700000	606000	580000	591000	2390000	0.44263	1.7473	0.805128
pmb0563	Peonidin	Anthocyanins	401000	325000	235000	260000	248000	167000	0.640752	0.702393	-0.509649
pmb0566	Luteolin O-hexosyl-O-pentoside	Flavone	563000	685000	605000	512000	541000	696000	0.175551	0.943875	-0.0833326
pmb0569	Syringetin 5-O-hexoside	Flavone	159000	187000	201000	209000	122000	177000	0.211524	0.928702	-0.106712
pmb0574	Luteolin O-hexoside O-feruloylpentoside	Flavone	1520000	1750000	1600000	1390000	1410000	1490000	0.428211	0.880903	-0.182944
pmb0576	Apigenin O-malonylhexoside	Flavone	432000	415000	301000	300000	270000	310000	0.580152	0.766551	-0.383547
pmb0578	Luteolin O-sinapoylhexoside	Flavone	176000	173000	144000	97000	100000	104000	0.930932	0.610548	-0.711824
pmb0587	Chrysoeriol O-glucuronic acid-O-hexoside	Flavone	145000	78800	97400	112000	70300	130000	0.0571531	0.972291	-0.0405393
pmb0588	Luteolin 3',7-di-O-glucoside	Flavone	1230000	1100000	1080000	893000	800000	1220000	0.414793	0.854252	-0.227266
pmb0595	Isorhamnetin 5-O-hexoside	Flavonol	1800000	1460000	1300000	1310000	1540000	2160000	0.184545	1.09868	0.135777
pmb0600	Chrysoeriol 7-O-rutinoside	Flavone	773000	876000	879000	919000	909000	993000	0.389414	1.1159	0.15821
pmb0601	Chrysoeriol O-hexosyl-O-pentoside	Flavone	1480000	1270000	1170000	1250000	1170000	1400000	0.0772712	0.97449	-0.037281
pmb0602	Syringetin 7-O-hexoside	Flavone	225000	221000	278000	178000	161000	285000	0.367378	0.861878	-0.214444
pmb0603	Chrysoeriol O-hexosyl-O-hexoside	Flavone	452000	482000	403000	485000	480000	610000	0.440623	1.17801	0.236352
pmb0604	Kaempferol 3-O-glucoside (Astragalin)	Flavonol	1830000	1770000	1820000	1040000	1150000	1300000	0.885407	0.643911	-0.635066
pmb0605	Apigenin 7-O-glucoside (Cosmosiin)	Flavone	20100000	22100000	21500000	13000000	14800000	17600000	0.747315	0.712716	-0.488601
pmb0606	Chrysoeriol O-glucuronic acid	Flavone	2810000	2310000	2400000	2060000	1880000	2540000	0.405848	0.861702	-0.214739
pmb0607	Chrysoeriol 7-O-hexoside	Flavone	34500000	36800000	34200000	30800000	31500000	36300000	0.257266	0.934597	-0.0975834
pmb0608	Chrysoeriol O-malonylhexoside	Flavone	522000	700000	510000	527000	455000	537000	0.322036	0.877021	-0.189317
pmb0615	Hesperetin C-hexosyl-O-hexosyl-O-hexoside	Flavone C-glycosides	6080000	5580000	4730000	4610000	4460000	6220000	0.195876	0.932886	-0.100227
pmb0618	8-C-hexosyl-hesperetin O-hexoside	Flavone C-glycosides	2380000	2400000	2460000	1510000	1550000	2670000	0.538681	0.791436	-0.337455
pmb0619	Eriodictiol 6-C-hexoside 8-C-hexoside-O-hexoside	Flavone C-glycosides	3890000	3060000	4810000	3650000	3620000	6930000	0.289914	1.20748	0.272003
pmb0620	Chrysoeriol 6-C-hexoside 8-C-hexoside-O-hexoside	Flavone C-glycosides	8920000	7230000	7250000	5870000	4940000	7580000	0.554084	0.785897	-0.347587
pmb0621	C-hexosyl-isorhamnetin O-hexoside	Flavone C-glycosides	122000	143000	109000	64800	62500	86500	0.967715	0.571658	-0.806776
pmb0622	C-hexosyl-luteolin O-hexoside	Flavone C-glycosides	464000	523000	470000	771000	791000	1450000	1.03727	2.06726	1.04772
pmb0623	6-C-hexosyl chrysoeriol O-hexoside	Flavone C-glycosides	487000	399000	410000	259000	264000	414000	0.676753	0.722994	-0.467945
pmb0624	6-C-hexosyl-luteolin O-hexoside	Flavone C-glycosides	111000	180000	126000	186000	143000	269000	0.625053	1.43405	0.520098
pmb0626	6-C-hexosyl-apigenin O-hexosyl-O-hexoside	Flavone C-glycosides	144000	97800	82100	274000	213000	410000	1.28935	2.76937	1.46956
pmb0628	Eriodictiol C-hexosyl-O-hexoside	Flavone C-glycosides	329000	446000	395000	253000	302000	616000	0.119042	1.00085	0.00123255
pmb0629	Chrysoeriol 6-C-hexoside	Flavone C-glycosides	28300	24900	37600	21700	24100	51500	0.00865846	1.07159	0.0997475
pmb0639	8-C-hexosyl-apigenin O-hexosyl-O-hexoside	Flavone C-glycosides	824000	964000	848000	741000	691000	1220000	0.0519738	1.00607	0.00873041
pmb0644	Luteolin C-hexoside	Flavone C-glycosides	3520000	3620000	2940000	2480000	2210000	3990000	0.370345	0.861111	-0.215729
pmb0645	6-C-hexosyl-hesperetin O-hexoside	Flavone C-glycosides	5660000	5960000	5860000	4650000	4560000	7400000	0.180309	0.950229	-0.0736531
pmb0647	8-C-hexosyl-luteolin O-pentoside	Flavone C-glycosides	3210000	2850000	2400000	2450000	2090000	3630000	0.121286	0.965721	-0.0503216
pmb0653	di-C,C-hexosyl-apigenin	Flavone C-glycosides	1510000	1270000	1210000	898000	733000	1060000	0.789976	0.674436	-0.568246
pmb0661	Chrysoeriol C-hexosyl-O-rhamnoside	Flavone C-glycosides	14000000	9050000	8330000	7890000	5910000	7080000	0.723275	0.665392	-0.587724
pmb0663	8-C-hexosyl-luteolin O-hexoside	Flavone C-glycosides	481000	461000	423000	436000	428000	554000	0.103946	1.03883	0.0549566
pmb0665	Luteolin 8-C-hexosyl-O-hexoside	Flavone C-glycosides	7070000	8810000	8580000	6060000	7380000	8710000	0.270411	0.90556	-0.143118
pmb0672	6-C-hexosyl-apigenin O-feruloylhexoside	Flavone C-glycosides	205000	206000	224000	153000	210000	171000	0.477248	0.840945	-0.249917
pmb0675	C-pentosyl-apigenin O-p-coumaroylhexoside	Flavone C-glycosides	80900	77200	148000	124000	106000	108000	0.282604	1.10421	0.14302
pmb0676	8-C-hexosyl-chrysoeriol O-feruloylhexoside	Flavone C-glycosides	9	9	9	9	51800	9	1.54017	1919.19	10.9063
pmb0682	8-C-hexosyl-apigenin O-sinapoylhexoside	Flavone C-glycosides	1200000	1170000	996000	952000	899000	1040000	0.445435	0.858883	-0.219467
pmb0686	Eriodictyol O-malonylhexoside	Flavanone	4380000	4710000	3860000	3610000	3270000	3980000	0.484488	0.83861	-0.253928
pmb0691	Luteolin C-hexosyl-O-rhamnoside O-hexoside	Flavone C-glycosides	83100	93900	71700	58500	64300	131000	0.0736937	1.02051	0.0292856
pmb0693	C-hexosyl-apigenin C-pentoside	Flavone C-glycosides	395000	407000	328000	367000	344000	563000	0.231275	1.12743	0.173043
pmb0695	C-hexosyl-chrysoeriol O-rutinoside	Flavone C-glycosides	79100	52600	65700	68700	76600	98600	0.464604	1.23556	0.305168
pmb0696	8-C-hexosyl chrysoeriol O-hexoside	Flavone C-glycosides	13400000	9490000	9480000	8370000	6820000	11100000	0.448551	0.812172	-0.300143
pmb0706	Quercetin 5-O-malonylhexosyl-hexoside	Flavonol	326000	207000	186000	144000	110000	324000	0.45369	0.803894	-0.314922
pmb0709	Quercetin 7-O-malonylhexosyl-hexoside	Flavonol	16800000	13600000	11900000	6210000	5050000	7500000	1.18591	0.443499	-1.173
pmb0711	Quercetin 7-O-rutinoside	Flavonol	2260000	2560000	2600000	2350000	2220000	2920000	0.0153144	1.00943	0.0135465
pmb0712	Tricin 5-O-hexosyl-O-hexoside	Flavone	77900	78200	132000	312000	223000	400000	1.41608	3.2454	1.6984
pmb0713	Tricin 7-O-hexosyl-O-hexoside	Flavone	226000	203000	209000	205000	246000	352000	0.450542	1.25862	0.331844
pmb0716	Tricin di-O-hexoside	Flavone	95100	59500	80300	57000	39100	56400	0.777072	0.649212	-0.623237
pmb0720	Tricin O-malonylhexoside	Flavone	24000000	20200000	16700000	15600000	14000000	17200000	0.585008	0.768473	-0.379934
pmb0733	Tricin 5-O-rutinoside	Flavone	178000	171000	136000	150000	127000	178000	0.1724	0.938144	-0.0921182
pmb0735	Tricin O-glucuronic acid	Flavone	820000	596000	587000	418000	420000	469000	0.819936	0.652521	-0.615903
pmb0736	Tricin 7-O-hexoside	Flavone	938000	906000	909000	594000	426000	862000	0.745747	0.683618	-0.548738
pmb0746	Tricin 4'-O-β-guaiacylglycerol	Flavonolignan	212000	207000	170000	364000	357000	447000	1.10072	1.98302	0.987701
pmb0835	Gallocatechin-gallocatechin	flavanol	1200000	1330000	1140000	1080000	1170000	1600000	0.0977169	1.04905	0.0690784
pmb2586	Gallocatechin-catechin	flavanol	356000	346000	326000	190000	146000	126000	1.19809	0.449416	-1.15388
pmb2831	Protocatechuic acid O-glucoside	flavanol	59700	46300	73100	62500	73100	80600	0.445774	1.20715	0.271601
pmb2850	Tricin	Flavone	524000	533000	513000	294000	255000	244000	1.11612	0.505096	-0.985372
pmb2957	Cyanidin O-syringic acid	Anthocyanins	21800	24500	20800	15700	13100	11500	0.938128	0.600596	-0.735533
pmb2959	Cyanidin O-acetylhexoside	Anthocyanins	48000	38400	38100	20400	13600	9630	1.3616	0.350442	-1.51275
pmb2962	Pelargonidin O-acetylhexoside	Anthocyanins	3260	3730	3020	7520	7460	4560	1.02298	1.95205	0.964988
pmb2970	Hesperetin O-hexosyl-O-hexoside	Flavanone	2570	1990	2930	4110	3830	4470	0.922342	1.65688	0.728465
pmb2973	Chrysoeriol 6-C-pentosyl-O-rutinoside	Flavone C-glycosides	29900	26500	22300	20300	16200	15600	0.811412	0.662008	-0.59508
pmb2976	Chrysoeriol C-pentosyl-O-hexosyl-O-hexoside	Flavone C-glycosides	1710000	1740000	1580000	1160000	1030000	973000	0.910923	0.628827	-0.669265
pmb2978	Apigenin O-hexosyl-O-pentoside	Flavone	328000	321000	401000	239000	243000	261000	0.759473	0.707619	-0.498955
pmb2981	Apigenin C-hexosyl-O-rutinoside	Flavone C-glycosides	8370	9	4850	31100	32600	34800	2.1265	7.44576	2.89642
pmb2984	Acetyl-eriodictyol O-hexoside	Flavone	159000	191000	208000	62300	40400	9	2.13268	0.184066	-2.4417
pmb2987	Acacetin O-acetyl hexoside	Flavone	40700	47700	36600	36500	29000	26600	0.665442	0.7368	-0.440655
pmb2988	Luteolin O-hexosyl-O-gluconic acid	Flavone	25000000	18100000	18800000	15500000	12700000	11400000	0.838043	0.639742	-0.644439
pmb2992	Acacetin O-glucuronic acid	Flavone	1330000	881000	987000	578000	582000	799000	0.864681	0.61257	-0.707053
pmb2999	Chrysoeriol 5-O-hexoside	Flavone	1740000	2580000	2910000	2730000	2710000	3580000	0.489581	1.24758	0.319132
pmb3000	Chrysoeriol O-acetylhexoside	Flavone	259000	145000	252000	171000	166000	159000	0.50524	0.756098	-0.403356
pmb3005	Chrysoeriol O-rhamnosyl-O-glucuronic acid	Flavone	115000	122000	109000	45800	35500	42100	1.37134	0.356647	-1.48743
pmb3013	Isorhamnetin O-acetyl-hexoside	Flavonol	1050000	1220000	1100000	861000	694000	687000	0.834403	0.665282	-0.587962
pmb3014	Luteolin O-eudesmic acid-O-hexoside	Flavone	22500	29300	27400	17800	19200	17600	0.781015	0.689394	-0.536599
pmb3023	Eriodictyol C-hexoside	Flavone C-glycosides	9400000	11600000	10500000	9830000	10400000	9530000	0.189975	0.944762	-0.0819773
pmb3026	Quercetin O-acetylhexoside	Flavonol	2780000	2450000	2970000	1810000	1480000	1520000	0.97063	0.586585	-0.769587
pmb3028	Tricin O-sinapic acid	Flavone	2760000	3370000	3020000	2430000	2160000	2190000	0.70342	0.740984	-0.432486
pmb3041	Tricin O-saccharic acid	Flavone	945000	1220000	964000	982000	978000	1030000	0.121366	0.955577	-0.0655562
pmb3042	Tricin 5-O-hexoside	Flavone	143000	175000	159000	132000	110000	114000	0.684457	0.746331	-0.422112
pmb3047	Tricin 4'-O-(syringyl alcohol) ether 5-O-hexoside	Flavonolignan	24400	33500	39900	17000	20200	12400	1.03568	0.507157	-0.979494
pmb3114	Epicatechin-epiafzelechin	flavanol	59600	62300	60200	171000	174000	187000	1.40369	2.92147	1.5467
pmb3894	Di-O-methylquercetin	Flavonol	54100000	60500000	58000000	62100000	58400000	55000000	0.0732029	1.0168	0.0240386
pmc1990	4'-Hydroxy-5,7-dimethoxyflavanone	Flavanone	118000	68700	87600	83600	115000	96600	0.193021	1.07619	0.105938
pme0001	Hesperetin 7-O-neohesperidoside (Neohesperidin)	Flavanone	122000000	113000000	113000000	82300000	78800000	77800000	0.826891	0.686494	-0.54268
pme0088	Luteolin	Flavone	1910000	1960000	1900000	1590000	1580000	1810000	0.483005	0.863085	-0.212426
pme0199	Quercetin	Flavonol	19400000	20200000	20900000	20200000	21300000	23900000	0.284053	1.08099	0.112355
pme0200	Kaempferol	Flavonol	330000	382000	329000	2950000	3030000	3220000	2.00315	8.83766	3.14366
pme0202	Quercetin 3-O-rutinoside (Rutin)	Flavonol	17600000	16200000	15900000	14200000	13400000	19800000	0.163614	0.953722	-0.0683588
pme0208	Amentoflavone	Flavone	98300	42600	92100	59200	40900	42500	0.707098	0.612017	-0.708356
pme0321	Kaempferol 7-O-rhamnoside	Flavonol	10800000	12900000	11500000	15700000	19700000	20900000	0.888203	1.59943	0.677559
pme0324	Chrysin	Flavone	14800	20000	13400	9	9	9	3.70628	0.000560166	-10.8019
pme0330	Naringenin 7-O-neohesperidoside (Naringin)	Flavanone	2700000	2930000	2780000	2750000	2850000	2540000	0.1491	0.967895	-0.047077
pme0332	Apigenin 7-O-neohesperidoside (Rhoifolin)	Flavone	739000	784000	430000	754000	748000	753000	0.376383	1.15463	0.207435
pme0359	Apigenin 5-O-glucoside	Flavone	95500	111000	125000	79900	110000	93400	0.401846	0.8546	-0.226678
pme0361	Quercetin 3-alpha-L-arabinofuranoside (Avicularin)	Flavonol	722000	709000	568000	699000	609000	896000	0.231604	1.10255	0.140846
pme0363	Chrysoeriol	Flavone	13800000	15400000	14400000	16100000	16600000	17000000	0.464161	1.13991	0.188918
pme0367	Apigenin 7-rutinoside (Isorhoifolin)	Flavone	4790000	4150000	3700000	3050000	2340000	2360000	0.905974	0.613133	-0.705728
pme0369	Kaempferol 3-O-rutinoside (Nicotiflorin)	Flavonol	742000	602000	591000	511000	499000	448000	0.666065	0.753488	-0.408343
pme0371	Naringenin 7-O-glucoside (Prunin)	Flavanone	7300000	9450000	8790000	5360000	5880000	5630000	0.834684	0.660532	-0.598299
pme0377	Naringenin	Flavanone	10100000	11500000	10300000	23000000	23000000	24800000	1.20923	2.21944	1.15019
pme0379	Apigenin	Flavone	5670000	6250000	5800000	9590000	10200000	10300000	0.984037	1.69808	0.763906
pme0421	Phloretin	Flavanone	47300	82100	78600	71900	118000	114000	0.670827	1.46106	0.547013
pme0435	Procyanidin B2	flavanol	5550	9280	7350	6420	8790	12900	0.406452	1.26736	0.341824
pme0442	Delphinidin	Anthocyanins	751000	686000	700000	522000	467000	940000	0.300204	0.902667	-0.147734
pme0443	Malvidin 3-O-galactoside	Anthocyanins	156000	207000	162000	185000	181000	453000	0.571318	1.56	0.641546
pme0444	Malvidin 3-O-glucoside (Oenin)	Anthocyanins	491000	651000	577000	605000	599000	1460000	0.571472	1.54974	0.632025
pme1398	Delphinidin 3-O-glucoside (Mirtillin)	Anthocyanins	973000	543000	785000	690000	543000	2880000	0.403673	1.78748	0.83793
pme1486	Epigallate catechin gallate (EGCG)	flavanol	9	4590	9	6760	9	9	0.089354	1.47092	0.556719
pme1500	Kumatakenin	Flavonol	5530	6130	4590	3490	1980	2040	1.14548	0.462154	-1.11355
pme1510	Baicalein (5,6,7-Trihydroxyflavone)	Flavone	78200	79700	81600	132000	139000	151000	1.01479	1.762	0.817217
pme1514	Epigallocatechin (EGC)	flavanol	8050	7040	11000	11900	12700	15400	0.811063	1.53315	0.616503
pme1518	Nobiletin	Flavone	87000	105000	86500	117000	105000	115000	0.538456	1.21005	0.275071
pme1524	Dihydroquercetin (Taxifolin)	Flavonol	381000	335000	198000	260000	216000	420000	0.0373894	0.980306	-0.0286954
pme1535	(+)-Gallocatechin (GC)	flavanol	8670	8490	14500	13800	16700	15200	0.727873	1.44346	0.529533
pme1539	Isorhamnetin 3-O-neohesperidoside	Flavonol	1930000	2140000	2010000	1950000	1910000	1860000	0.271449	0.940789	-0.0880562
pme1544	Acacetin	Flavone	8660	9080	7880	8570	8570	7840	0.100095	0.97502	-0.036497
pme1547	Baicalein-7-O-glucuronide (Baicalin)	Flavone	1200000	941000	895000	724000	656000	657000	0.805884	0.670949	-0.575726
pme1550	Tangeretin	Flavone	46500	58600	48400	56600	47000	50900	0.0323018	1.00651	0.00936818
pme1551	Myricetin 3-O-rhamnoside (Myricitrin)	Flavonol	19200	23800	36600	32700	61800	64900	0.981772	2.00251	1.00181
pme1562	Epicatechin gallate (ECG)	flavanol	193000	214000	208000	144000	132000	131000	0.861688	0.661789	-0.595558
pme1568	Orobol (5,7,3',4'-tetrahydroxyisoflavone)	Isoflavone	324000	367000	340000	304000	326000	326000	0.297085	0.927255	-0.108962
pme1578	Genistein (4',5,7-Trihydroxyisoflavone)	Isoflavone	135000	128000	123000	215000	257000	243000	1.05398	1.85233	0.889342
pme1580	Eriodictyol	Flavanone	4220000	4890000	4320000	4680000	4590000	4500000	0.120686	1.02532	0.0360693
pme1587	Daidzein 7-O-glucoside (Daidzin)	Isoflavone	88500	104000	111000	143000	120000	142000	0.67538	1.33443	0.416225
pme1588	Isorhamnetin	Flavonol	258000	274000	260000	329000	336000	332000	0.647686	1.25884	0.332093
pme1598	Hesperetin 5-O-glucoside	Flavanone	23400000	31900000	31900000	26800000	25100000	26300000	0.275983	0.896789	-0.15716
pme1606	Kaempferol 3-O-robinobioside (Biorobin)	Flavonol	18700000	19200000	18500000	18800000	17600000	20500000	0.0330601	1.00887	0.0127335
pme1611	Isohemiphloin	Alkaloids	86800	75600	78100	82100	62700	48500	0.519719	0.803742	-0.315195
pme1624	Isovitexin	Flavone C-glycosides	3240000	4660000	3660000	2860000	3520000	4340000	0.178313	0.927336	-0.108836
pme1773	Cyanidin 3-O-rutinoside (Keracyanin)	Anthocyanins	2930000	1950000	2130000	1150000	1230000	2550000	0.659355	0.703281	-0.507827
pme1777	Cyanidin 3,5-O-diglucoside (Cyanin)	Anthocyanins	28000	32100	32700	62300	78100	100000	1.28386	2.59052	1.37324
pme1824	Protocatechuic acid	flavanol	9	9	17000	35500	48200	45000	2.87724	7.56258	2.91888
pme2319	Hesperetin	Flavanone	94300	99500	96200	153000	155000	143000	0.897512	1.55517	0.637075
pme2457	Luteolin 7-O-glucoside (Cynaroside)	Flavone	9650000	11000000	10700000	5770000	6490000	5640000	1.00414	0.570973	-0.808506
pme2482	Protocatechuic aldehyde	flavanol	187000	311000	264000	527000	608000	889000	1.28352	2.65617	1.40935
pme2491	Kaempferol 3,7-dirhamnoside (Kaempferitrin)	Flavonol	57300	78900	81000	47400	43100	37200	0.927432	0.587937	-0.766266
pme2898	Dihydromyricetin	Flavonol	551000	669000	518000	747000	784000	1600000	0.840622	1.8015	0.849195
pme2949	Hesperetin 7-rutinoside (Hesperidin)	Flavanone	35400000	37200000	39100000	28800000	29000000	26000000	0.711113	0.750224	-0.414607
pme2960	Naringenin chalcone	Flavanone	10200000	11600000	9480000	22700000	23100000	24600000	1.21854	2.25064	1.17033
pme2963	Aromadedrin (Dihydrokaempferol)	Flavonol	1910000	2250000	2130000	4820000	5230000	5480000	1.28585	2.469	1.30393
pme2975	Icariin (kaempferol 3,7-O-diglucoside 8-prenyl derivative)	Flavonol	342000	400000	374000	241000	235000	269000	0.84126	0.667563	-0.583025
pme2979	Pinocembrin (Dihydrochrysin)	Flavanone	3920	7150	5090	9340	6760	8000	0.757587	1.49134	0.576606
pme3130	Quercetin 4'-O-glucoside (Spiraeoside)	Flavonol	572000	761000	708000	513000	462000	641000	0.537378	0.791769	-0.336849
pme3137	3-Hydroxyflavone	Flavonol	124000	161000	139000	278000	282000	356000	1.16944	2.16038	1.11128
pme3210	Genistein 7-O-Glucoside (Genistin)	Isoflavone	372000	498000	470000	329000	325000	467000	0.420967	0.836567	-0.257447
pme3212	Quercetin 3-O-glucoside (Isotrifoliin)	Flavonol	680000	696000	948000	549000	574000	809000	0.417807	0.831325	-0.266515
pme3217	Isoliquiritigenin	Flavanone	16500	18600	9	1200000	1220000	1200000	3.16918	103.107	6.688
pme3227	Vitexin 2''-O-beta-L-rhamnoside	Flavone C-glycosides	959000	993000	639000	577000	475000	1180000	0.34801	0.861443	-0.215172
pme3237	Liquiritigenin	Flavanone	34800	56500	47700	42900	60400	70900	0.450317	1.25324	0.32566
pme3250	Biochanin A	Isoflavone	9150	14400	8450	8370	10600	7700	0.335592	0.833438	-0.262854
pme3256	Delphinidin 3-O-rutinoside (Tulipanin)	Anthocyanins	220000	160000	184000	107000	83100	92900	1.09589	0.501773	-0.994893
pme3263	2'-Hydroxydaidzein	Isoflavone	71500	78200	68100	67800	88500	83000	0.274039	1.09871	0.135816
pme3267	Kaempferol 3-O-galactoside (Trifolin)	Flavonol	41100000	42200000	45800000	38800000	37400000	38000000	0.442551	0.884586	-0.176926
pme3279	2'-Hydroxygenistein	Isoflavone	18300000	20700000	13700000	15900000	15600000	19700000	0.0451526	0.971537	-0.0416592
pme3282	Afzelechin (3,5,7,4'-Tetrahydroxyflavan)	flavanol	147000	205000	150000	134000	111000	101000	0.733364	0.689243	-0.536915
pme3292	Prunetin	Isoflavone	11200	13600	11100	11400	9870	8530	0.477301	0.830084	-0.268672
pme3297	Kaempferol 3-O-rhamnoside (Kaempferin)	Flavonol	21900000	23900000	26500000	25000000	25100000	29800000	0.311886	1.10512	0.1442
pme3300	Tricetin	Flavone	218000	208000	235000	176000	213000	251000	0.119826	0.96823	-0.0465784
pme3391	Petunidin 3-O-glucoside	Anthocyanins	69300	92300	68400	132000	138000	9	1.36199	1.17395	0.231374
pme3396	Fustin	Flavonol	210000	333000	287000	347000	292000	408000	0.514398	1.26145	0.335078
pme3399	Sissotrin	Isoflavone	420000	498000	513000	269000	264000	258000	1.02891	0.55276	-0.855274
pme3404	Syringetin	Flavonol	9	10900	9	6550	9	9	0.0697642	0.601575	-0.733183
pme3442	Quercetin 7-O-β-D-Glucuronide	Flavonol	1050000	676000	787000	588000	534000	489000	0.819454	0.641066	-0.641454
pme3449	Rotenone	Isoflavone	9	9	9	17600	16000	14600	3.71107	1785.19	10.8019
pme3461	Homoeriodictyol	Flavanone	455000	464000	444000	911000	1120000	1230000	1.24935	2.39252	1.25853
pme3464	Isosakuranetin (4'-Methylnaringenin)	Flavanone	2190	2600	1470	14700	9730	12200	1.7887	5.85144	2.54879
pme3469	Kaempferol-3-O-robinoside-7-O-rhamnoside (Robinin)	Flavonol	344000	409000	305000	204000	232000	384000	0.539146	0.775047	-0.367644
pme3475	Butin	Flavone	9150000	10500000	9430000	21500000	21300000	22600000	1.21992	2.24897	1.16926
pme3484	Myricetin 3-O-galactoside	Flavonol	656000	685000	637000	565000	542000	495000	0.599193	0.809909	-0.304168
pme3502	Formononetin 7-O-glucoside (Ononin)	Isoflavone	189000	272000	270000	164000	151000	158000	0.817439	0.647059	-0.628031
pme3505	Xanthohumol	Flavanone	2650	3930	2220	8600	5560	7060	1.22394	2.41136	1.26985
pme3514	Morin	Flavonol	20900000	19100000	20100000	20000000	19900000	22500000	0.153944	1.03827	0.054181
pme3609	Cyanidin	Anthocyanins	2780000	2730000	2730000	2430000	2270000	4110000	0.0681299	1.06917	0.0964977

## Sheet: Supplementary Table 2
Supplementary Table 2 Extract of the 35 metabolites significantly different between MeJA and non-treated materials.
Index	Compounds	Class	M-CK1	M-CK2	M-CK3	M-MeJA1	M-MeJA2	M-MeJA3	VIP	Fold_Change	LogFC	type	cpd_ID	kegg_map
MWS4046	Hydroxysafflor yellow A	tinctormine	9	9	9	1830000	2040000	3800000	4.79571	284074	18.1159	up	--	--
pma0825	Chrysin O-malonylhexoside	Flavone	113000	149000	128000	9	9	9	4.19622	6.92308e-05	-13.8182	down	--	--
pma2088	Quercetin-3,4'-O-di-beta-glucopyranoside	Flavonol	11800000	12900000	10500000	47800000	40200000	50300000	1.58086	3.92898	1.97415	up	--	--
pma3443	Tricin 7-O-acetylglucoside	Flavone	56100	74200	59200	13600	21600	21400	1.46815	0.298681	-1.74332	down	--	--
pma6254	C-hexosyl-apigenin O-caffeoylhexoside	Flavone C-glycosides	59400	66000	75400	225000	183000	205000	1.42424	3.05279	1.61013	up	--	--
pma6496	Luteolin 6-C-glucoside	Flavone C-glycosides	506000	569000	356000	219000	198000	294000	1.05901	0.496855	-1.0091	down	--	--
pma6558	Velutin	Flavone	7720	9110	7060	2540	3640	4230	1.20035	0.435747	-1.19844	down	--	--
pmb0358	Selgin O-hexosyl-O-hexoside	Flavone	62200	47300	62400	171000	108000	180000	1.28514	2.67016	1.41692	up	--	--
pmb0622	C-hexosyl-luteolin O-hexoside	Flavone C-glycosides	464000	523000	470000	771000	791000	1450000	1.03727	2.06726	1.04772	up	--	--
pmb0626	6-C-hexosyl-apigenin O-hexosyl-O-hexoside	Flavone C-glycosides	144000	97800	82100	274000	213000	410000	1.28935	2.76937	1.46956	up	--	--
pmb0676	8-C-hexosyl-chrysoeriol O-feruloylhexoside	Flavone C-glycosides	9	9	9	9	51800	9	1.54017	1919.19	10.9063	up	--	--
pmb0709	Quercetin 7-O-malonylhexosyl-hexoside	Flavonol	16800000	13600000	11900000	6210000	5050000	7500000	1.18591	0.443499	-1.173	down	--	--
pmb0712	Tricin 5-O-hexosyl-O-hexoside	Flavone	77900	78200	132000	312000	223000	400000	1.41608	3.2454	1.6984	up	--	--
pmb2586	Gallocatechin-catechin	Catechin derivatives	356000	346000	326000	190000	146000	126000	1.19809	0.449416	-1.15388	down	--	--
pmb2959	Cyanidin O-acetylhexoside	Anthocyanins	48000	38400	38100	20400	13600	9630	1.3616	0.350442	-1.51275	down	--	--
pmb2981	Apigenin C-hexosyl-O-rutinoside	Flavone C-glycosides	8370	9	4850	31100	32600	34800	2.1265	7.44576	2.89642	up	--	--
pmb2984	Acetyl-eriodictyol O-hexoside	Flavone	159000	191000	208000	62300	40400	9	2.13268	0.184066	-2.4417	down	--	--
pmb3005	Chrysoeriol O-rhamnosyl-O-glucuronic acid	Flavone	115000	122000	109000	45800	35500	42100	1.37134	0.356647	-1.48743	down	--	--
pmb3114	Epicatechin-epiafzelechin	Catechin derivatives	59600	62300	60200	171000	174000	187000	1.40369	2.92147	1.5467	up	--	--
pme0200	Kaempferol	Flavonol	330000	382000	329000	2950000	3030000	3220000	2.00315	8.83766	3.14366	up	C05903	ko00941,ko00944
pme0324	Chrysin	Flavone	14800	20000	13400	9	9	9	3.70628	0.000560166	-10.8019	down	C10028	ko00941
pme0377	Naringenin	Flavanone	10100000	11500000	10300000	23000000	23000000	24800000	1.20923	2.21944	1.15019	up	C00509	ko00941,ko00943
pme1500	Kumatakenin	Flavonol	5530	6130	4590	3490	1980	2040	1.14548	0.462154	-1.11355	down	--	--
pme1777	Cyanidin 3,5-O-diglucoside (Cyanin)	Anthocyanins	28000	32100	32700	62300	78100	100000	1.28386	2.59052	1.37324	up	C08639	ko00942
pme1824	Protocatechuic acid	Catechin derivatives	9	9	17000	35500	48200	45000	2.87724	7.56258	2.91888	up	C00230	--
pme2482	Protocatechuic aldehyde	Catechin derivatives	187000	311000	264000	527000	608000	889000	1.28352	2.65617	1.40935	up	C16700	--
pme2960	Naringenin chalcone	Flavanone	10200000	11600000	9480000	22700000	23100000	24600000	1.21854	2.25064	1.17033	up	C06561	ko00941
pme2963	Aromadedrin (Dihydrokaempferol)	Flavonol	1910000	2250000	2130000	4820000	5230000	5480000	1.28585	2.469	1.30393	up	C00974	ko00941
pme3137	3-Hydroxyflavone	Flavonol	124000	161000	139000	278000	282000	356000	1.16944	2.16038	1.11128	up	C20871	--
pme3217	Isoliquiritigenin	Flavanone	16500	18600	9	1200000	1220000	1200000	3.16918	103.107	6.688	up	C08650	ko00941
pme3449	Rotenone	Isoflavone	9	9	9	17600	16000	14600	3.71107	1785.19	10.8019	up	C07593	ko00943
pme3461	Homoeriodictyol	Flavanone	455000	464000	444000	911000	1120000	1230000	1.24935	2.39252	1.25853	up	C09756	ko00941
pme3464	Isosakuranetin (4'-Methylnaringenin)	Flavanone	2190	2600	1470	14700	9730	12200	1.7887	5.85144	2.54879	up	C05334	--
pme3475	Butin	Flavone	9150000	10500000	9430000	21500000	21300000	22600000	1.21992	2.24897	1.16926	up	C09614	ko00941
pme3505	Xanthohumol	Flavanone	2650	3930	2220	8600	5560	7060	1.22394	2.41136	1.26985	up	C16417	ko00941

## Sheet: Supplementary Table 3
Supplementary Table 3 Details of the transcripts belonging to the flavonoid biosynthesis which were significantly different after MeJa treatment.
ID	M-MeJA	M-CK	log2FoldChange	pvalue	FDR	regulation	GO	KEGG	KOG	NR	SwissProt	TrEMBL
ko00941
TRINITY_DN28401_c0_g1	178.557	22.7867	2.97	2.95e-05	0.000187	up	GO:0005783,endoplasmic reticulum; GO:0045430,chalcone isomerase activity; GO:0009813,flavonoid biosynthetic process; GO:0080167,response to karrikin	K01859: E5.5.1.6; chalcone isomerase [EC:5.5.1.6]	At5g05270	ref|XP_021977194.1|	CFI3_ARATH, RecName: Full=Probable chalcone--flavonone isomerase 3; Short=Chalcone isomerase 3; EC=5.5.1.6; AltName: Full=Chalcone isomerase-like 1;	A0A251U625_HELAN, RecName: Full=Chalcone-flavonone isomerase family protein {ECO:0000256|RuleBase:RU361158};
TRINITY_DN34813_c0_g1	78.1187	14.5753	2.42	0.0163	0.0411	up	GO:0016758,transferase activity, transferring hexosyl groups; GO:0008152,metabolic process	K22845: PGT1; phlorizin synthase [EC:2.4.1.357]	At3g16520	gb|ANW09830.1|	U88B1_STERE, RecName: Full=UDP-glycosyltransferase 88B1 {ECO:0000303|PubMed:15610349}; EC=2.4.1.- {ECO:0000305};	A0A1C8V616_CARTI, RecName: Full=Glycosyltransferase {ECO:0000256|RuleBase:RU362057}; EC=2.4.1.- {ECO:0000256|RuleBase:RU362057};
TRINITY_DN36537_c1_g10	637.827	185.291	1.78	0.00015	0.000729	up	GO:0050636,vinorine synthase activity; GO:0009820,alkaloid metabolic process	K13065: E2.3.1.133, HCT; shikimate O-hydroxycinnamoyltransferase [EC:2.3.1.133]	At3g26040	gb|KVI01132.1|	VINSY_RAUSE, RecName: Full=Vinorine synthase; EC=2.3.1.160;	A0A103Y252_CYNCS, SubName: Full=Chloramphenicol acetyltransferase-like domain-containing protein {ECO:0000313|EMBL:KVI01132.1};
TRINITY_DN36537_c1_g1	296.164	80.0453	1.89	0.00426	0.0128	up	GO:0050636,vinorine synthase activity; GO:0009820,alkaloid metabolic process	K13065: E2.3.1.133, HCT; shikimate O-hydroxycinnamoyltransferase [EC:2.3.1.133]	At3g26040	gb|KVI01132.1|	VINSY_RAUSE, RecName: Full=Vinorine synthase; EC=2.3.1.160;	A0A103Y252_CYNCS, SubName: Full=Chloramphenicol acetyltransferase-like domain-containing protein {ECO:0000313|EMBL:KVI01132.1};
TRINITY_DN36678_c3_g6	111.598	13.7649	3.02	0.000755	0.00292	up	GO:0016021,integral component of membrane; GO:0016020,membrane; GO:0020037,heme binding; GO:0005506,iron ion binding; GO:0016709,oxidoreductase activity, acting on paired donors, with incorporation or reduction of molecular oxygen, NAD(P)H as one donor, and incorporation of one atom of oxygen; GO:0009809,lignin biosynthetic process	K09754: CYP98A, C3'H; coumaroylquinate(coumaroylshikimate) 3'-monooxygenase [EC:1.14.13.36]	At2g40890	gb|KVI03429.1|	C98A2_SOYBN, RecName: Full=Cytochrome P450 98A2; EC=1.14.-.-;	A0A103Y6J6_CYNCS, SubName: Full=Uncharacterized protein {ECO:0000313|EMBL:KVI03429.1};
TRINITY_DN36678_c3_g8	546.831	68.2241	3	1.82e-09	5.98e-08	up	GO:0016021,integral component of membrane; GO:0016020,membrane; GO:0020037,heme binding; GO:0005506,iron ion binding; GO:0016709,oxidoreductase activity, acting on paired donors, with incorporation or reduction of molecular oxygen, NAD(P)H as one donor, and incorporation of one atom of oxygen; GO:0009809,lignin biosynthetic process	K09754: CYP98A, C3'H; coumaroylquinate(coumaroylshikimate) 3'-monooxygenase [EC:1.14.13.36]	At2g40890	gb|KVI03429.1|	C98A2_SOYBN, RecName: Full=Cytochrome P450 98A2; EC=1.14.-.-;	A0A103Y6J6_CYNCS, SubName: Full=Uncharacterized protein {ECO:0000313|EMBL:KVI03429.1};
TRINITY_DN37574_c1_g2	1138.3	221.616	2.36	2.14e-05	0.000143	up	GO:0047172,shikimate O-hydroxycinnamoyltransferase activity	K13065: E2.3.1.133, HCT; shikimate O-hydroxycinnamoyltransferase [EC:2.3.1.133]	At5g48930	gb|ACJ23164.1|	HST_TOBAC, RecName: Full=Shikimate O-hydroxycinnamoyltransferase; EC=2.3.1.133; AltName: Full=Hydroxycinnamoyl transferase; AltName: Full=Hydroxycinnamoyl-Coenzyme A shikimate/quinate hydroxycinnamoyltransferase;	D6BK69_CYNCS, SubName: Full=Chloramphenicol acetyltransferase-like domain-containing protein {ECO:0000313|EMBL:KVH93623.1}; SubName: Full=Hydroxycinnamoyl CoA quinate transferase 2 {ECO:0000313|EMBL:ACJ23164.1};
TRINITY_DN37691_c1_g2	466.995	191.355	1.29	0.0149	0.0381	up	GO:0047172,shikimate O-hydroxycinnamoyltransferase activity	K13065: E2.3.1.133, HCT; shikimate O-hydroxycinnamoyltransferase [EC:2.3.1.133]	At5g48930	gb|ACF37072.1|	HST_TOBAC, RecName: Full=Shikimate O-hydroxycinnamoyltransferase; EC=2.3.1.133; AltName: Full=Hydroxycinnamoyl transferase; AltName: Full=Hydroxycinnamoyl-Coenzyme A shikimate/quinate hydroxycinnamoyltransferase;	D6BK25_CYNCS, SubName: Full=Chloramphenicol acetyltransferase-like domain-containing protein {ECO:0000313|EMBL:KVI11728.1}; SubName: Full=Hydroxycinnamoyl CoA quinate transferase {ECO:0000313|EMBL:CAM84302.2}; SubName: Full=Hydroxycinnamoyl CoA quinate transferase 1 {ECO:0000313|EMBL:ACF37072.1};
TRINITY_DN38246_c0_g2	848.146	323.74	1.39	0.00273	0.0087	up	GO:0016758,transferase activity, transferring hexosyl groups; GO:0008152,metabolic process	K22845: PGT1; phlorizin synthase [EC:2.4.1.357]	At3g16520	gb|KVI07143.1|	U88B1_STERE, RecName: Full=UDP-glycosyltransferase 88B1 {ECO:0000303|PubMed:15610349}; EC=2.4.1.- {ECO:0000305};	A0A118K496_CYNCS, SubName: Full=UDP-glucuronosyl/UDP-glucosyltransferase {ECO:0000313|EMBL:KVI07143.1};
TRINITY_DN39063_c0_g1	174.265	26.5212	2.72	0.00016	0.000776	up	GO:0051213,dioxygenase activity; GO:0046872,metal ion binding; GO:0002229,defense response to oomycetes; GO:0010150,leaf senescence; GO:0009617,response to bacterium; GO:0009620,response to fungus; GO:0002239,response to oomycetes; GO:0009751,response to salicylic acid; GO:0046244,salicylic acid catabolic process	K05278: FLS; flavonol synthase [EC:1.14.20.6]	At3g60290	gb|PLY87081.1|	DLO1_ARATH, RecName: Full=Protein DMR6-LIKE OXYGENASE 1 {ECO:0000303|PubMed:25376907}; EC=1.14.11.- {ECO:0000255|PROSITE-ProRule:PRU00805}; AltName: Full=2-oxoglutarate (2OG)-Fe(II) oxygenase-like protein DLO1 {ECO:0000303|PubMed:25376907}; AltName: Full=Protein SENESCENCE-ASSOCIATED GENE 108 {ECO:0000303|PubMed:23959884}; AltName: Full=Salicylate 3-hydroxylase DLO1 {ECO:0000303|PubMed:23959884};…	M1DF26_SOLTU, SubName: Full=Uncharacterized protein {ECO:0000313|EnsemblPlants:PGSC0003DMT400088016};
TRINITY_DN43344_c1_g1	124.475	18.1058	2.78	0.00214	0.0071	up	GO:0045430,chalcone isomerase activity; GO:0009813,flavonoid biosynthetic process	K01859: E5.5.1.6; chalcone isomerase [EC:5.5.1.6]	At3g55120	gb|ALG75881.1|	CFI_SAUME, RecName: Full=Chalcone--flavonone isomerase; Short=Chalcone isomerase; EC=5.5.1.6;	A0A1L1ZLV4_CARTI, RecName: Full=Chalcone-flavonone isomerase family protein {ECO:0000256|RuleBase:RU361158};
TRINITY_DN44172_c3_g1	204.31	17.8338	3.52	0.00691	0.0196	up	GO:0047172,shikimate O-hydroxycinnamoyltransferase activity	K13065: E2.3.1.133, HCT; shikimate O-hydroxycinnamoyltransferase [EC:2.3.1.133]	At5g48930	gb|KVH88850.1|	HST_TOBAC, RecName: Full=Shikimate O-hydroxycinnamoyltransferase; EC=2.3.1.133; AltName: Full=Hydroxycinnamoyl transferase; AltName: Full=Hydroxycinnamoyl-Coenzyme A shikimate/quinate hydroxycinnamoyltransferase;	A0A103XDS1_CYNCS, SubName: Full=Chloramphenicol acetyltransferase-like domain-containing protein {ECO:0000313|EMBL:KVH88850.1};
TRINITY_DN44449_c1_g3	38.6301	0	7.56	0.00159	0.00546	up	GO:0005789,endoplasmic reticulum membrane; GO:0016021,integral component of membrane; GO:0016711,flavonoid 3'-monooxygenase activity; GO:0020037,heme binding; GO:0005506,iron ion binding; GO:0009813,flavonoid biosynthetic process	K05280: CYP75B1; flavonoid 3'-monooxygenase [EC:1.14.14.82]	At5g07990	gb|ACN65827.1|	F3PH_PETHY, RecName: Full=Flavonoid 3'-monooxygenase; EC=1.14.13.21; AltName: Full=Cytochrome P450 75B2; AltName: Full=Flavonoid 3'-hydroxylase;	C0LQP7_CENCY, SubName: Full=Flavonoid 3'-hydroxylase {ECO:0000313|EMBL:ACN65827.1};
TRINITY_DN47463_c0_g1	21.4612	0	6.72	0.02	0.0488	up	GO:0050662,coenzyme binding; GO:0045552,dihydrokaempferol 4-reductase activity; GO:0047890,flavanone 4-reductase activity; GO:0009718,anthocyanin-containing compound biosynthetic process	K13082: DFR; bifunctional dihydroflavonol 4-reductase/flavanone 4-reductase [EC:1.1.1.219 1.1.1.234]	At5g42800	gb|ACK57789.1|	DFRA_GERHY, RecName: Full=Dihydroflavonol 4-reductase; Short=DFR; EC=1.1.1.219 {ECO:0000250|UniProtKB:Q9XES5}; AltName: Full=Dihydrokaempferol 4-reductase; AltName: Full=Flavanone 4-reductase; Short=FNR; EC=1.1.1.234 {ECO:0000250|UniProtKB:Q9XES5};	B8XIA6_9ASTR, SubName: Full=Dihydroflavonol reductase {ECO:0000313|EMBL:ACK57789.1};
TRINITY_DN10308_c0_g1	0	205.874	-10.35	1.91e-09	6.26e-08	down	GO:0016210,naringenin-chalcone synthase activity; GO:0009813,flavonoid biosynthetic process	K00660: CHS; chalcone synthase [EC:2.3.1.74]	At5g13930	dbj|BAV37883.1|	CHS2_CAMSI, RecName: Full=Chalcone synthase 2; EC=2.3.1.74; AltName: Full=Naringenin-chalcone synthase 2;	A0A1B4XSV4_CARTI, SubName: Full=Chalcone synthase {ECO:0000313|EMBL:BAV37883.1};
TRINITY_DN33155_c0_g1	0	49.1379	-8.28	0.000234	0.00107	down	GO:0016210,naringenin-chalcone synthase activity; GO:0009813,flavonoid biosynthetic process	K00660: CHS; chalcone synthase [EC:2.3.1.74]	At5g13930	dbj|BAV37883.1|	CHS2_CAMSI, RecName: Full=Chalcone synthase 2; EC=2.3.1.74; AltName: Full=Naringenin-chalcone synthase 2;	A0A1B4XSV4_CARTI, SubName: Full=Chalcone synthase {ECO:0000313|EMBL:BAV37883.1};
TRINITY_DN34305_c0_g2	48.0731	226.456	-2.24	0.0173	0.0434	down	GO:0005829,cytosol; GO:0042409,caffeoyl-CoA O-methyltransferase activity; GO:0046872,metal ion binding; GO:0009809,lignin biosynthetic process	K00588: E2.1.1.104; caffeoyl-CoA O-methyltransferase [EC:2.1.1.104]	At4g26220	ref|XP_021980898.1|	CAMT3_ARATH, RecName: Full=Probable caffeoyl-CoA O-methyltransferase At4g26220; EC=2.1.1.104; AltName: Full=Trans-caffeoyl-CoA 3-O-methyltransferase; Short=CCoAMT; Short=CCoAOMT;	A0A251TQN1_HELAN, SubName: Full=Putative S-adenosyl-L-methionine-dependent methyltransferases superfamily protein {ECO:0000313|EMBL:OTG13447.1};
TRINITY_DN36678_c3_g5	102.155	269.116	-1.4	0.0155	0.0393	down	GO:0016021,integral component of membrane; GO:0016020,membrane; GO:0020037,heme binding; GO:0005506,iron ion binding; GO:0016709,oxidoreductase activity, acting on paired donors, with incorporation or reduction of molecular oxygen, NAD(P)H as one donor, and incorporation of one atom of oxygen; GO:0009809,lignin biosynthetic process	K09754: CYP98A, C3'H; coumaroylquinate(coumaroylshikimate) 3'-monooxygenase [EC:1.14.13.36]	At2g40890	gb|KVH63020.1|	C98A2_SOYBN, RecName: Full=Cytochrome P450 98A2; EC=1.14.-.-;	A0A103VZI8_CYNCS, SubName: Full=Cytochrome P450 {ECO:0000313|EMBL:KVH63020.1};
TRINITY_DN38456_c3_g1	212.036	3089.5	-3.86	1.7e-06	1.7e-05	down	GO:0016758,transferase activity, transferring hexosyl groups; GO:0008152,metabolic process	K22845: PGT1; phlorizin synthase [EC:2.4.1.357]	At3g16520	sp|Q6VAA7.1|	U88B1_STERE, RecName: Full=UDP-glycosyltransferase 88B1 {ECO:0000303|PubMed:15610349}; EC=2.4.1.- {ECO:0000305};	A0A251T7D8_HELAN, RecName: Full=Glycosyltransferase {ECO:0000256|RuleBase:RU362057}; EC=2.4.1.- {ECO:0000256|RuleBase:RU362057};
TRINITY_DN38459_c3_g4	16.3105	382.551	-4.55	2.75e-10	1.17e-08	down	GO:0102801,anthocyanin 5-O-glucoside-4'''-O-malonyltransferase activity; GO:0016747,transferase activity, transferring acyl groups other than amino-acyl groups; GO:0009718,anthocyanin-containing compound biosynthetic process; GO:0043473,pigmentation	K13065: E2.3.1.133, HCT; shikimate O-hydroxycinnamoyltransferase [EC:2.3.1.133]	--	gb|KVH92120.1|	5MAT2_SALSN, RecName: Full=Pelargonidin 3-O-(6-caffeoylglucoside) 5-O-(6-O-malonylglucoside) 4'''-malonyltransferase; EC=2.3.1.214; AltName: Full=Anthocyanin 5-O-glucoside-4'''-O-malonyltransferase 2; Short=Ss5MaT2;	A0A103XJW5_CYNCS, SubName: Full=Chloramphenicol acetyltransferase-like domain-containing protein {ECO:0000313|EMBL:KVH92120.1};
TRINITY_DN40090_c1_g1	969.187	2926.64	-1.59	0.00416	0.0126	down	GO:0020037,heme binding; GO:0005506,iron ion binding; GO:0016710,trans-cinnamate 4-monooxygenase activity	K00487: CYP73A; trans-cinnamate 4-monooxygenase [EC:1.14.13.11]	At2g30490	gb|KVI11423.1|	TCMO_HELTU, RecName: Full=Trans-cinnamate 4-monooxygenase; EC=1.14.13.11; AltName: Full=Cinnamic acid 4-hydroxylase; Short=C4H; Short=CA4H; AltName: Full=Cytochrome P450 73; AltName: Full=Cytochrome P450C4H;	A0A103YLT9_CYNCS, SubName: Full=Cytochrome P450 {ECO:0000313|EMBL:KVI11423.1};
TRINITY_DN40572_c4_g1	123.616	806.352	-2.71	2.2e-09	7e-08	down	GO:0005829,cytosol; GO:0051213,dioxygenase activity; GO:0120091,jasmonic acid hydrolase; GO:0046872,metal ion binding; GO:0097237,cellular response to toxic substance; GO:0009813,flavonoid biosynthetic process; GO:2000022,regulation of jasmonic acid mediated signaling pathway; GO:0080167,response to karrikin	K05277: ANS; anthocyanidin synthase [EC:1.14.20.4]	At5g05600	gb|AHY99669.1|	DIOX5_ARATH, RecName: Full=Probable 2-oxoglutarate-dependent dioxygenase At5g05600 {ECO:0000305}; EC=1.14.11.- {ECO:0000305};	A0A1B0NUI6_CARTI, SubName: Full=Flavanone 3-hydroxylase {ECO:0000313|EMBL:AHY99669.1};
TRINITY_DN41734_c0_g1	375.235	90.9954	2.04	0.000279	0.00124	up	GO:0016210,naringenin-chalcone synthase activity; GO:0009813,flavonoid biosynthetic process	K00660: CHS; chalcone synthase [EC:2.3.1.74]	At5g13930	dbj|BAV37881.1|	CHSY_CALCH, RecName: Full=Chalcone synthase; EC=2.3.1.74; AltName: Full=Naringenin-chalcone synthase;	A0A1B4XSV6_CARTI, SubName: Full=CHS1 {ECO:0000313|EMBL:ASV51744.1}; EC=2.3.1.74 {ECO:0000313|EMBL:ASV51744.1}; SubName: Full=Chalcone synthase {ECO:0000313|EMBL:BAV37881.1};
TRINITY_DN41734_c0_g3	637.575	25.7534	4.63	4.06e-09	1.18e-07	up	GO:0016210,naringenin-chalcone synthase activity; GO:0009813,flavonoid biosynthetic process	K00660: CHS; chalcone synthase [EC:2.3.1.74]	At5g13930	dbj|BAV37882.1|	CHSY_CALCH, RecName: Full=Chalcone synthase; EC=2.3.1.74; AltName: Full=Naringenin-chalcone synthase;	A0A1B4XSV2_CARTI, SubName: Full=Chalcone synthase {ECO:0000313|EMBL:BAV37882.1};
TRINITY_DN41734_c0_g5	2034.49	104.731	4.28	6.69e-15	6.58e-13	up	GO:0016210,naringenin-chalcone synthase activity; GO:0009813,flavonoid biosynthetic process	K00660: CHS; chalcone synthase [EC:2.3.1.74]	At5g13930	dbj|BAV37882.1|	CHSY_CALCH, RecName: Full=Chalcone synthase; EC=2.3.1.74; AltName: Full=Naringenin-chalcone synthase;	A0A1B4XSV2_CARTI, SubName: Full=Chalcone synthase {ECO:0000313|EMBL:BAV37882.1};
TRINITY_DN41741_c5_g2	3.43379	310.615	-6.5	1.27e-10	5.82e-09	down	--	K08695: ANR; anthocyanidin reductase [EC:1.3.1.77]	--	gb|KVH89066.1|	--	A0A118JT28_CYNCS, SubName: Full=Uncharacterized protein {ECO:0000313|EMBL:KVH89066.1};
TRINITY_DN41845_c2_g6	6.00913	70.3209	-3.55	0.00296	0.00933	down	--	K13065: E2.3.1.133, HCT; shikimate O-hydroxycinnamoyltransferase [EC:2.3.1.133]	At1g27380	gb|KVI05708.1|	--	A0A103YAU6_CYNCS, SubName: Full=Uncharacterized protein {ECO:0000313|EMBL:KVI05708.1};
TRINITY_DN42174_c0_g1	52.3653	256.655	-2.29	0.000627	0.0025	down	GO:0042409,caffeoyl-CoA O-methyltransferase activity; GO:0046872,metal ion binding; GO:0009809,lignin biosynthetic process	K00588: E2.1.1.104; caffeoyl-CoA O-methyltransferase [EC:2.1.1.104]	At4g34050	dbj|BAG71889.1|	CAMT_ZINVI, RecName: Full=Caffeoyl-CoA O-methyltransferase; EC=2.1.1.104; AltName: Full=Trans-caffeoyl-CoA 3-O-methyltransferase; Short=CCoAMT; Short=CCoAOMT;	B6F0U4_CARTI, SubName: Full=Caffeoyl CoA O-methyltransferase {ECO:0000313|EMBL:BAG71889.1};
TRINITY_DN42174_c0_g2	206.886	599.362	-1.53	0.00116	0.0042	down	GO:0042409,caffeoyl-CoA O-methyltransferase activity; GO:0046872,metal ion binding; GO:0009809,lignin biosynthetic process	K00588: E2.1.1.104; caffeoyl-CoA O-methyltransferase [EC:2.1.1.104]	At4g34050	dbj|BAG71891.1|	CAMT_ZINVI, RecName: Full=Caffeoyl-CoA O-methyltransferase; EC=2.1.1.104; AltName: Full=Trans-caffeoyl-CoA 3-O-methyltransferase; Short=CCoAMT; Short=CCoAOMT;	B6F0U6_CARTI, SubName: Full=Caffeoyl CoA O-methyltransferase {ECO:0000313|EMBL:BAG71891.1};
TRINITY_DN42174_c0_g6	30.0457	604.694	-4.33	6.24e-17	7.81e-15	down	GO:0042409,caffeoyl-CoA O-methyltransferase activity; GO:0046872,metal ion binding; GO:0009809,lignin biosynthetic process	K00588: E2.1.1.104; caffeoyl-CoA O-methyltransferase [EC:2.1.1.104]	At4g34050	dbj|BAG71891.1|	CAMT_ZINVI, RecName: Full=Caffeoyl-CoA O-methyltransferase; EC=2.1.1.104; AltName: Full=Trans-caffeoyl-CoA 3-O-methyltransferase; Short=CCoAMT; Short=CCoAOMT;	B6F0U6_CARTI, SubName: Full=Caffeoyl CoA O-methyltransferase {ECO:0000313|EMBL:BAG71891.1};
TRINITY_DN42485_c1_g2	161.388	416.105	-1.37	0.0157	0.0398	down	GO:0043231,intracellular membrane-bounded organelle; GO:0080043,quercetin 3-O-glucosyltransferase activity; GO:0080044,quercetin 7-O-glucosyltransferase activity; GO:0008152,metabolic process	K22845: PGT1; phlorizin synthase [EC:2.4.1.357]	At1g78270	gb|KVI02479.1|	CGT_ORYSJ, RecName: Full=UDP-glucose:2-hydroxyflavanone C-glucosyltransferase {ECO:0000250|UniProtKB:C3W7B0}; Short=OsCGT {ECO:0000250|UniProtKB:C3W7B0}; EC=2.4.1.- {ECO:0000305};	A0A103Y4P6_CYNCS, RecName: Full=Glycosyltransferase {ECO:0000256|RuleBase:RU362057}; EC=2.4.1.- {ECO:0000256|RuleBase:RU362057};
TRINITY_DN42627_c1_g1	0	133.116	-9.72	1.52e-05	0.000107	down	GO:0030665,clathrin-coated vesicle membrane; GO:0000139,Golgi membrane; GO:0016021,integral component of membrane; GO:0031902,late endosome membrane; GO:0005509,calcium ion binding; GO:0015031,protein transport	K01859: E5.5.1.6; chalcone isomerase [EC:5.5.1.6]	At2g14720	gb|KVI01920.1|	VSR1_PEA, RecName: Full=Vacuolar-sorting receptor 1; AltName: Full=80 kDa proaleurein-binding protein; AltName: Full=BP-80; Flags: Precursor;	A0A118K0V2_CYNCS, SubName: Full=Complement Clr-like EGF domain-containing protein {ECO:0000313|EMBL:KVI01920.1};
TRINITY_DN42700_c3_g2	271.269	1074.81	-1.99	2.37e-06	2.24e-05	down	GO:0005737,cytoplasm; GO:0045431,flavonol synthase activity; GO:0031418,L-ascorbic acid binding; GO:0046872,metal ion binding; GO:0045486,naringenin 3-dioxygenase activity	K05278: FLS; flavonol synthase [EC:1.14.20.6]	At5g08640	gb|ALG75883.1|	FLS_CITUN, RecName: Full=Flavonol synthase/flavanone 3-hydroxylase; EC=1.14.11.23 {ECO:0000250|UniProtKB:Q7XZQ6}; EC=1.14.11.9 {ECO:0000250|UniProtKB:Q7XZQ6}; AltName: Full=CitFLS; Short=FLS;	A0A1L1ZNN1_CARTI, SubName: Full=FLS1 {ECO:0000313|EMBL:ATZ81758.1}; SubName: Full=Flavonol synthase {ECO:0000313|EMBL:ALG75883.1}; EC=1.14.11.23 {ECO:0000313|EMBL:ALG75883.1};
TRINITY_DN42764_c2_g1	382.009	1202.25	-1.65	9.64e-05	0.000507	down	GO:0016747,transferase activity, transferring acyl groups other than amino-acyl groups	K13065: E2.3.1.133, HCT; shikimate O-hydroxycinnamoyltransferase [EC:2.3.1.133]	At1g24420	gb|KVH04000.1|	BAHD1_ARATH, RecName: Full=BAHD acyltransferase At5g47980; EC=2.3.1.-;	A0A103T3H0_CYNCS, SubName: Full=Chloramphenicol acetyltransferase-like domain-containing protein {ECO:0000313|EMBL:KVH04000.1};
TRINITY_DN43120_c5_g1	131.343	439.038	-1.74	0.0179	0.0444	down	GO:0050662,coenzyme binding; GO:0016491,oxidoreductase activity; GO:0009813,flavonoid biosynthetic process	K08695: ANR; anthocyanidin reductase [EC:1.3.1.77]	At1g61720	gb|KVH89066.1|	ANRPN_VITVI, RecName: Full=Anthocyanidin reductase ((2S)-flavan-3-ol-forming) {ECO:0000250|UniProtKB:Q5FB34}; Short=VvANR {ECO:0000250|UniProtKB:Q5FB34}; EC=1.3.1.112 {ECO:0000250|UniProtKB:Q5FB34};	A0A118JT28_CYNCS, SubName: Full=Uncharacterized protein {ECO:0000313|EMBL:KVH89066.1};
TRINITY_DN43630_c8_g1	72.968	245.559	-1.75	0.00326	0.0101	down	GO:0051213,dioxygenase activity; GO:0046872,metal ion binding; GO:0002229,defense response to oomycetes; GO:0046244,salicylic acid catabolic process	K05278: FLS; flavonol synthase [EC:1.14.20.6]	At3g19000	gb|PLY97639.1|	DLO2_ARATH, RecName: Full=Protein DMR6-LIKE OXYGENASE 2 {ECO:0000303|PubMed:25376907}; EC=1.14.11.- {ECO:0000255|PROSITE-ProRule:PRU00805}; AltName: Full=2-oxoglutarate (2OG)-Fe(II) oxygenase-like protein DLO2 {ECO:0000303|PubMed:25376907}; AltName: Full=Salicylate 3-hydroxylase DLO2 {ECO:0000305}; Short=S3H DLO2 {ECO:0000305}; Short=SA 3-hydroxylase DLO2 {ECO:0000305}; Short=Salicylic acid 3-hyd…	A0A251T3Z3_HELAN, SubName: Full=Putative 2-oxoglutarate (2OG) and Fe(II)-dependent oxygenase superfamily protein {ECO:0000313|EMBL:OTG05529.1};
TRINITY_DN43761_c3_g1	153.662	427.62	-1.48	0.0137	0.0352	down	GO:0047172,shikimate O-hydroxycinnamoyltransferase activity	K13065: E2.3.1.133, HCT; shikimate O-hydroxycinnamoyltransferase [EC:2.3.1.133]	At5g48930	gb|KVI06089.1|	HST_TOBAC, RecName: Full=Shikimate O-hydroxycinnamoyltransferase; EC=2.3.1.133; AltName: Full=Hydroxycinnamoyl transferase; AltName: Full=Hydroxycinnamoyl-Coenzyme A shikimate/quinate hydroxycinnamoyltransferase;	A0A103YBK8_CYNCS, SubName: Full=Chloramphenicol acetyltransferase-like domain-containing protein {ECO:0000313|EMBL:KVI06089.1}; Flags: Fragment;
TRINITY_DN43911_c0_g2	165.68	663.29	-2	0.00139	0.00493	down	GO:0047172,shikimate O-hydroxycinnamoyltransferase activity	K13065: E2.3.1.133, HCT; shikimate O-hydroxycinnamoyltransferase [EC:2.3.1.133]	At5g48930	gb|KVI06089.1|	HST_TOBAC, RecName: Full=Shikimate O-hydroxycinnamoyltransferase; EC=2.3.1.133; AltName: Full=Hydroxycinnamoyl transferase; AltName: Full=Hydroxycinnamoyl-Coenzyme A shikimate/quinate hydroxycinnamoyltransferase;	A0A103YBK8_CYNCS, SubName: Full=Chloramphenicol acetyltransferase-like domain-containing protein {ECO:0000313|EMBL:KVI06089.1}; Flags: Fragment;
TRINITY_DN44094_c0_g1	1053.32	4359.36	-2.05	0.00113	0.00411	down	GO:0005829,cytosol; GO:0051213,dioxygenase activity; GO:0120091,jasmonic acid hydrolase; GO:0046872,metal ion binding; GO:0097237,cellular response to toxic substance; GO:0009813,flavonoid biosynthetic process; GO:2000022,regulation of jasmonic acid mediated signaling pathway; GO:0080167,response to karrikin	K05277: ANS; anthocyanidin synthase [EC:1.14.20.4]	At5g05600	gb|AHY99669.1|	DIOX5_ARATH, RecName: Full=Probable 2-oxoglutarate-dependent dioxygenase At5g05600 {ECO:0000305}; EC=1.14.11.- {ECO:0000305};	A0A1B0NUI6_CARTI, SubName: Full=Flavanone 3-hydroxylase {ECO:0000313|EMBL:AHY99669.1};
TRINITY_DN44321_c2_g1	230.922	670.855	-1.54	0.00344	0.0106	down	GO:0016747,transferase activity, transferring acyl groups other than amino-acyl groups	K13065: E2.3.1.133, HCT; shikimate O-hydroxycinnamoyltransferase [EC:2.3.1.133]	At1g24420	gb|KVH04000.1|	BAHD1_ARATH, RecName: Full=BAHD acyltransferase At5g47980; EC=2.3.1.-;	A0A103T3H0_CYNCS, SubName: Full=Chloramphenicol acetyltransferase-like domain-containing protein {ECO:0000313|EMBL:KVH04000.1};
TRINITY_DN44321_c2_g7	112.457	1204.81	-3.42	7e-13	5.01e-11	down	GO:0047180,salutaridinol 7-O-acetyltransferase activity; GO:0009820,alkaloid metabolic process	K13065: E2.3.1.133, HCT; shikimate O-hydroxycinnamoyltransferase [EC:2.3.1.133]	At3g30280	gb|KVH04000.1|	SALAT_PAPSO, RecName: Full=Salutaridinol 7-O-acetyltransferase {ECO:0000303|PubMed:11404355}; Short=salAT {ECO:0000303|PubMed:11404355}; EC=2.3.1.150 {ECO:0000269|PubMed:11404355, ECO:0000269|PubMed:8537369};	A0A103T3H0_CYNCS, SubName: Full=Chloramphenicol acetyltransferase-like domain-containing protein {ECO:0000313|EMBL:KVH04000.1};
TRINITY_DN44565_c1_g1	118.466	1093.06	-3.21	6.22e-12	3.81e-10	down	GO:0005789,endoplasmic reticulum membrane; GO:0016021,integral component of membrane; GO:0016020,membrane; GO:0016711,flavonoid 3'-monooxygenase activity; GO:0020037,heme binding; GO:0005506,iron ion binding; GO:0009813,flavonoid biosynthetic process; GO:0009733,response to auxin; GO:0044550,secondary metabolite biosynthetic process	K05280: CYP75B1; flavonoid 3'-monooxygenase [EC:1.14.14.82]	At5g07990	gb|ACN65826.1|	F3PH_ARATH, RecName: Full=Flavonoid 3'-monooxygenase; EC=1.14.13.21; AltName: Full=Cytochrome P450 75B1; AltName: Full=Flavonoid 3'-hydroxylase; Short=AtF3'H; AltName: Full=Protein TRANSPARENT TESTA 7;	C0LQP6_9ASTR, SubName: Full=Flavonoid 3'-hydroxylase {ECO:0000313|EMBL:ACN65826.1};
TRINITY_DN44914_c1_g5	7.72603	826.164	-6.74	9.02e-15	8.73e-13	down	GO:0016758,transferase activity, transferring hexosyl groups; GO:0008152,metabolic process	K22845: PGT1; phlorizin synthase [EC:2.4.1.357]	At3g16520	sp|Q6VAA7.1|	U88B1_STERE, RecName: Full=UDP-glycosyltransferase 88B1 {ECO:0000303|PubMed:15610349}; EC=2.4.1.- {ECO:0000305};	A0A251T7D8_HELAN, RecName: Full=Glycosyltransferase {ECO:0000256|RuleBase:RU362057}; EC=2.4.1.- {ECO:0000256|RuleBase:RU362057};
ko00942
TRINITY_DN39129_c4_g1	183.708	1167.95	-2.67	7.87e-07	9.06e-06	down	GO:0033809,anthocyanin 6''-O-malonyltransferase activity; GO:0102588,cyanidin 3-O-glucoside 6''-O-malonyltransferase activity; GO:0009698,phenylpropanoid metabolic process	K21383: 3AT; anthocyanidin 3-O-glucoside 6''-O-acyltransferase [EC:2.3.1.215]	At1g03495	gb|KVI04168.1|	3MAT_DAHPI, RecName: Full=Malonyl-coenzyme A:anthocyanin 3-O-glucoside-6''-O-malonyltransferase {ECO:0000303|PubMed:12481098}; Short=Dv3MaT {ECO:0000303|PubMed:12481098}; Short=Malonyl CoA:anthocyanin 3-O-glucoside-6''-O-malonyltransferase {ECO:0000312|EMBL:AAO12206.1}; EC=2.3.1.171;	A0A124SFS4_CYNCS, SubName: Full=Chloramphenicol acetyltransferase-like domain-containing protein {ECO:0000313|EMBL:KVI04168.1};
TRINITY_DN41116_c2_g2	312.475	1255.31	-2.01	5.08e-06	4.25e-05	down	GO:0033809,anthocyanin 6''-O-malonyltransferase activity; GO:0102588,cyanidin 3-O-glucoside 6''-O-malonyltransferase activity; GO:0009698,phenylpropanoid metabolic process	K21383: 3AT; anthocyanidin 3-O-glucoside 6''-O-acyltransferase [EC:2.3.1.215]	At3g29670	gb|KVI04212.1|	3MAT_DAHPI, RecName: Full=Malonyl-coenzyme A:anthocyanin 3-O-glucoside-6''-O-malonyltransferase {ECO:0000303|PubMed:12481098}; Short=Dv3MaT {ECO:0000303|PubMed:12481098}; Short=Malonyl CoA:anthocyanin 3-O-glucoside-6''-O-malonyltransferase {ECO:0000312|EMBL:AAO12206.1}; EC=2.3.1.171;	A0A103Y807_CYNCS, SubName: Full=Chloramphenicol acetyltransferase-like domain-containing protein {ECO:0000313|EMBL:KVI04212.1};
TRINITY_DN42816_c0_g2	4.29224	115.061	-4.74	5.39e-05	0.00031	down	GO:0033809,anthocyanin 6''-O-malonyltransferase activity; GO:0102588,cyanidin 3-O-glucoside 6''-O-malonyltransferase activity; GO:0009698,phenylpropanoid metabolic process	K21383: 3AT; anthocyanidin 3-O-glucoside 6''-O-acyltransferase [EC:2.3.1.215]	At3g29670	gb|KVI04201.1|	3MAT_DAHPI, RecName: Full=Malonyl-coenzyme A:anthocyanin 3-O-glucoside-6''-O-malonyltransferase {ECO:0000303|PubMed:12481098}; Short=Dv3MaT {ECO:0000303|PubMed:12481098}; Short=Malonyl CoA:anthocyanin 3-O-glucoside-6''-O-malonyltransferase {ECO:0000312|EMBL:AAO12206.1}; EC=2.3.1.171;	A0A124SFT2_CYNCS, SubName: Full=Chloramphenicol acetyltransferase-like domain-containing protein {ECO:0000313|EMBL:KVI04201.1};
TRINITY_DN43352_c0_g3	42.0639	0	7.69	0.000999	0.00367	up	GO:0033809,anthocyanin 6''-O-malonyltransferase activity; GO:0102588,cyanidin 3-O-glucoside 6''-O-malonyltransferase activity; GO:0009698,phenylpropanoid metabolic process	K21383: 3AT; anthocyanidin 3-O-glucoside 6''-O-acyltransferase [EC:2.3.1.215]	At1g03495	gb|KVI04205.1|	3MAT_DAHPI, RecName: Full=Malonyl-coenzyme A:anthocyanin 3-O-glucoside-6''-O-malonyltransferase {ECO:0000303|PubMed:12481098}; Short=Dv3MaT {ECO:0000303|PubMed:12481098}; Short=Malonyl CoA:anthocyanin 3-O-glucoside-6''-O-malonyltransferase {ECO:0000312|EMBL:AAO12206.1}; EC=2.3.1.171;	A0A103Y809_CYNCS, SubName: Full=Chloramphenicol acetyltransferase-like domain-containing protein {ECO:0000313|EMBL:KVI04205.1};
TRINITY_DN45138_c1_g1	1579.54	3821.29	-1.27	0.000669	0.00263	down	GO:0033809,anthocyanin 6''-O-malonyltransferase activity; GO:0102588,cyanidin 3-O-glucoside 6''-O-malonyltransferase activity; GO:0009698,phenylpropanoid metabolic process	K21383: 3AT; anthocyanidin 3-O-glucoside 6''-O-acyltransferase [EC:2.3.1.215]	At1g03940	gb|KVI04168.1|	3MAT_DAHPI, RecName: Full=Malonyl-coenzyme A:anthocyanin 3-O-glucoside-6''-O-malonyltransferase {ECO:0000303|PubMed:12481098}; Short=Dv3MaT {ECO:0000303|PubMed:12481098}; Short=Malonyl CoA:anthocyanin 3-O-glucoside-6''-O-malonyltransferase {ECO:0000312|EMBL:AAO12206.1}; EC=2.3.1.171;	A0A124SFS4_CYNCS, SubName: Full=Chloramphenicol acetyltransferase-like domain-containing protein {ECO:0000313|EMBL:KVI04168.1};
TRINITY_DN45145_c0_g1	573.443	1510.66	-1.4	0.000548	0.00222	down	GO:0033809,anthocyanin 6''-O-malonyltransferase activity; GO:0102588,cyanidin 3-O-glucoside 6''-O-malonyltransferase activity; GO:0009698,phenylpropanoid metabolic process	K21383: 3AT; anthocyanidin 3-O-glucoside 6''-O-acyltransferase [EC:2.3.1.215]	At3g29670	gb|KVI04168.1|	3MAT_DAHPI, RecName: Full=Malonyl-coenzyme A:anthocyanin 3-O-glucoside-6''-O-malonyltransferase {ECO:0000303|PubMed:12481098}; Short=Dv3MaT {ECO:0000303|PubMed:12481098}; Short=Malonyl CoA:anthocyanin 3-O-glucoside-6''-O-malonyltransferase {ECO:0000312|EMBL:AAO12206.1}; EC=2.3.1.171;	A0A124SFS4_CYNCS, SubName: Full=Chloramphenicol acetyltransferase-like domain-containing protein {ECO:0000313|EMBL:KVI04168.1};
TRINITY_DN45145_c0_g2	1051.6	2399.43	-1.19	0.0133	0.0345	down	GO:0033809,anthocyanin 6''-O-malonyltransferase activity; GO:0102588,cyanidin 3-O-glucoside 6''-O-malonyltransferase activity; GO:0009698,phenylpropanoid metabolic process	K21383: 3AT; anthocyanidin 3-O-glucoside 6''-O-acyltransferase [EC:2.3.1.215]	At1g03495	gb|KVI04168.1|	3MAT_DAHPI, RecName: Full=Malonyl-coenzyme A:anthocyanin 3-O-glucoside-6''-O-malonyltransferase {ECO:0000303|PubMed:12481098}; Short=Dv3MaT {ECO:0000303|PubMed:12481098}; Short=Malonyl CoA:anthocyanin 3-O-glucoside-6''-O-malonyltransferase {ECO:0000312|EMBL:AAO12206.1}; EC=2.3.1.171;	A0A124SFS4_CYNCS, SubName: Full=Chloramphenicol acetyltransferase-like domain-containing protein {ECO:0000313|EMBL:KVI04168.1};
TRINITY_DN45145_c0_g3	313.333	1890.91	-2.59	4.89e-07	6.02e-06	down	GO:0033809,anthocyanin 6''-O-malonyltransferase activity; GO:0102588,cyanidin 3-O-glucoside 6''-O-malonyltransferase activity; GO:0009698,phenylpropanoid metabolic process	K21383: 3AT; anthocyanidin 3-O-glucoside 6''-O-acyltransferase [EC:2.3.1.215]	At1g03495	gb|KVI04168.1|	3MAT_DAHPI, RecName: Full=Malonyl-coenzyme A:anthocyanin 3-O-glucoside-6''-O-malonyltransferase {ECO:0000303|PubMed:12481098}; Short=Dv3MaT {ECO:0000303|PubMed:12481098}; Short=Malonyl CoA:anthocyanin 3-O-glucoside-6''-O-malonyltransferase {ECO:0000312|EMBL:AAO12206.1}; EC=2.3.1.171;	A0A124SFS4_CYNCS, SubName: Full=Chloramphenicol acetyltransferase-like domain-containing protein {ECO:0000313|EMBL:KVI04168.1};
ko00943
TRINITY_DN37797_c0_g1	175.123	408.409	-1.22	0.0126	0.0329	down	GO:0005737,cytoplasm; GO:0050662,coenzyme binding; GO:0016491,oxidoreductase activity; GO:0016132,brassinosteroid biosynthetic process; GO:0016131,brassinosteroid metabolic process; GO:0007275,multicellular organism development; GO:0010422,regulation of brassinosteroid biosynthetic process; GO:0009646,response to absence of light	K13265: VR; vestitone reductase [EC:1.1.1.348]	At2g45400	gb|KVH89177.1|	BEN1_ARATH, RecName: Full=Protein BRI1-5 ENHANCED 1 {ECO:0000303|PubMed:17521414}; EC=1.1.1.- {ECO:0000305|PubMed:17521414};	A0A103XEC3_CYNCS, SubName: Full=Uncharacterized protein {ECO:0000313|EMBL:KVH89177.1};
TRINITY_DN37797_c0_g2	48.0731	306.773	-2.67	0.00201	0.00671	down	GO:0050662,coenzyme binding; GO:0016491,oxidoreductase activity; GO:0006952,defense response; GO:0009813,flavonoid biosynthetic process	K13265: VR; vestitone reductase [EC:1.1.1.348]	At2g45400	gb|KVH89177.1|	VESTR_MEDSA, RecName: Full=Vestitone reductase; EC=1.1.1.348;	A0A103XEC3_CYNCS, SubName: Full=Uncharacterized protein {ECO:0000313|EMBL:KVH89177.1};
TRINITY_DN37797_c0_g3	54.9406	161.218	-1.55	0.0182	0.0451	down	GO:0050662,coenzyme binding; GO:0016491,oxidoreductase activity; GO:0006952,defense response; GO:0009813,flavonoid biosynthetic process	K13265: VR; vestitone reductase [EC:1.1.1.348]	At2g45400	gb|PLY88546.1|	VESTR_MEDSA, RecName: Full=Vestitone reductase; EC=1.1.1.348;	A0A103XEC3_CYNCS, SubName: Full=Uncharacterized protein {ECO:0000313|EMBL:KVH89177.1};
TRINITY_DN37797_c0_g4	32.621	434.324	-3.73	1e-11	5.88e-10	down	GO:0050662,coenzyme binding; GO:0016491,oxidoreductase activity; GO:0006952,defense response; GO:0009813,flavonoid biosynthetic process	K13265: VR; vestitone reductase [EC:1.1.1.348]	At2g45400	gb|KVH89177.1|	VESTR_MEDSA, RecName: Full=Vestitone reductase; EC=1.1.1.348;	A0A103XEC3_CYNCS, SubName: Full=Uncharacterized protein {ECO:0000313|EMBL:KVH89177.1};
TRINITY_DN47564_c0_g1	0	29.723	-7.56	0.00437	0.0131	down	GO:0016021,integral component of membrane; GO:0020037,heme binding; GO:0005506,iron ion binding; GO:0004497,monooxygenase activity; GO:0016705,oxidoreductase activity, acting on paired donors, with incorporation or reduction of molecular oxygen	K13260: CYP81E1_7; isoflavone/4'-methoxyisoflavone 2'-hydroxylase [EC:1.14.14.90 1.14.14.89]	At4g37310	gb|KVH99369.1|	C81E8_MEDTR, RecName: Full=Cytochrome P450 81E8 {ECO:0000303|PubMed:14617078}; EC=1.14.13.- {ECO:0000305};	A0A118JZ17_CYNCS, SubName: Full=Cytochrome P450 {ECO:0000313|EMBL:KVH99369.1};
ko00944
TRINITY_DN40534_c0_g2	16.3105	192.46	-3.56	0.000951	0.00354	down	GO:0047213,anthocyanidin 3-O-glucosyltransferase activity; GO:0009718,anthocyanin-containing compound biosynthetic process	K22772: FG2; flavonol-3-O-glucoside L-rhamnosyltransferase [EC:2.4.1.159]	At5g54010	gb|KVH94211.1|	UFOG_PETHY, RecName: Full=Anthocyanidin 3-O-glucosyltransferase; EC=2.4.1.115; AltName: Full=Anthocyanin rhamnosyl transferase; AltName: Full=Flavonol 3-O-glucosyltransferase; AltName: Full=UDP-glucose flavonoid 3-O-glucosyltransferase;	A0A124SCM4_CYNCS, RecName: Full=Glycosyltransferase {ECO:0000256|RuleBase:RU362057}; EC=2.4.1.- {ECO:0000256|RuleBase:RU362057};
TRINITY_DN40534_c0_g3	7.72603	117.464	-3.93	8.63e-06	6.68e-05	down	GO:0047213,anthocyanidin 3-O-glucosyltransferase activity; GO:0009718,anthocyanin-containing compound biosynthetic process	K22772: FG2; flavonol-3-O-glucoside L-rhamnosyltransferase [EC:2.4.1.159]	At5g54010	gb|KVH94211.1|	UFOG_PETHY, RecName: Full=Anthocyanidin 3-O-glucosyltransferase; EC=2.4.1.115; AltName: Full=Anthocyanin rhamnosyl transferase; AltName: Full=Flavonol 3-O-glucosyltransferase; AltName: Full=UDP-glucose flavonoid 3-O-glucosyltransferase;	A0A124SCM4_CYNCS, RecName: Full=Glycosyltransferase {ECO:0000256|RuleBase:RU362057}; EC=2.4.1.- {ECO:0000256|RuleBase:RU362057};
TRINITY_DN44449_c1_g3	38.6301	0	7.56	0.00159	0.00546	up	GO:0005789,endoplasmic reticulum membrane; GO:0016021,integral component of membrane; GO:0016711,flavonoid 3'-monooxygenase activity; GO:0020037,heme binding; GO:0005506,iron ion binding; GO:0009813,flavonoid biosynthetic process	K05280: CYP75B1; flavonoid 3'-monooxygenase [EC:1.14.14.82]	At5g07990	gb|ACN65827.1|	F3PH_PETHY, RecName: Full=Flavonoid 3'-monooxygenase; EC=1.14.13.21; AltName: Full=Cytochrome P450 75B2; AltName: Full=Flavonoid 3'-hydroxylase;	C0LQP7_CENCY, SubName: Full=Flavonoid 3'-hydroxylase {ECO:0000313|EMBL:ACN65827.1};
TRINITY_DN44565_c1_g1	118.466	1093.06	-3.21	6.22e-12	3.81e-10	down	GO:0005789,endoplasmic reticulum membrane; GO:0016021,integral component of membrane; GO:0016020,membrane; GO:0016711,flavonoid 3'-monooxygenase activity; GO:0020037,heme binding; GO:0005506,iron ion binding; GO:0009813,flavonoid biosynthetic process; GO:0009733,response to auxin; GO:0044550,secondary metabolite biosynthetic process	K05280: CYP75B1; flavonoid 3'-monooxygenase [EC:1.14.14.82]	At5g07990	gb|ACN65826.1|	F3PH_ARATH, RecName: Full=Flavonoid 3'-monooxygenase; EC=1.14.13.21; AltName: Full=Cytochrome P450 75B1; AltName: Full=Flavonoid 3'-hydroxylase; Short=AtF3'H; AltName: Full=Protein TRANSPARENT TESTA 7;	C0LQP6_9ASTR, SubName: Full=Flavonoid 3'-hydroxylase {ECO:0000313|EMBL:ACN65826.1};
TRINITY_DN71842_c0_g1	0	25.0081	-7.31	0.00787	0.0219	down	GO:0043231,intracellular membrane-bounded organelle; GO:0080043,quercetin 3-O-glucosyltransferase activity; GO:0080044,quercetin 7-O-glucosyltransferase activity; GO:0008152,metabolic process	K22771: UGT73C6; flavonol-3-O-L-rhamnoside-7-O-glucosyltransferase [EC:2.4.1.-]	At5g14860	gb|KVI09169.1|	U90A1_ARATH, RecName: Full=UDP-glycosyltransferase 90A1; EC=2.4.1.-;	A0A103YHG0_CYNCS, SubName: Full=UDP-glucuronosyl/UDP-glucosyltransferase {ECO:0000313|EMBL:KVI09169.1};

## Sheet: Supplementary Table 4
Supplementary Table 4 List of primers used for RT-PCR and promoter cloning experiments.
Name	Primers sequense	annotation
gene1-TRINITY_DN28401_c0_g1 (CHI)	F: GGAACCGAGTTAGCCGAAGA	For real time PCR
	R:TTGATGTTGCGGGAAAGC
gene2-TRINITY_DN36537_c1_g1 (HCT)	F: TCACCTCCTTTACCCTAC
	R: AACACCTCCACCTCTACC
gene3-TRINITY_DN37574_c1_g2 (HCT)	F: CCAAAGCGTAGTCTTCAA
	R: ACGAGGTCCAGATCACAG
gene4-TRINITY_DN39063_c0_g1 (FLS)	F: GGTCTCACGGAAACAGCC
	R: AGAATGGAAGGGAAGGGA
gene5-TRINITY_DN43344_c1_g1 (CHI)	F: AGGATAAAGCCATTCCGTCAC
	R: TCCATCGGGCGTTGTTGT
gene6-TRINITY_DN41734_c0_g5 (CHS)	F: AGGACCTAGCCGAGAACAA
	R: GAAGATGGAACGTGAGCC
gene7-TRINITY_DN42700_c3_g2 (F3H)	F: AAAACCACAACCCAAACATCAAAAT
	R: ATTTTGATGTTTGGGTTGTGGTTTT
gene8-TRINITY_DN43120_c5_g1 (ANR)	F: AAAACTGGAGGTGGTGAC
	R: AAATGAAACTGTGGGTAG
gene9-TRINITY_DN44094_c0_g1 (ANS)	F: CATCAATCTGCCACAAAG
	R: AGAAGCCAACATTCCACT
gene10-TRINITY_DN44565_c1_g1 (F3M)	F: CCTCGCTCACCCTCTTAC
	R: GCTCCCTTGGCTATCTGG
Ct28-F	F: GGGTCCTTTCACGTTTCTGA
	R: GGCCTGACTTATCGGTAGCA
pCtCHI-SON1	AGTCGGTATGCAACATGCCG	For promoter cloning
pCtCHI-SON2	CTGGTTAAGACTTGGTGTTG
pCtCHI	F: CTGGTTAAGACTTGGTGTTG
	R:TCGGCATGTTGCATACCGACT
pCtHCT-SON1	GTCCATTAGATTAGTAATCAAG
pCtHCT-SON2	CAATTTTATTTCATTAGAACC
pCtHCT	F:CAATTTTATTTCATTAGAACC
	R:TTTCGAACGATATGATGATCGA
